# Supplementary material for: A review of the non-metallic Osmia (Melanosmia) found in North America, with additional notes on palearctic Melanosmia (Hymenoptera, Megachilidae)
Source: Zookeys. 2010 Oct 7;(60):37–77. doi: 10.3897/zookeys.60.484 (PMC3088345; doi:10.3897/zookeys.60.484)
Supplement: XML Treatment for Osmia Melanosmia inermis [file zookeys.60.484-treatment2.xml]

<!DOCTYPE tp:taxon-treatment
  PUBLIC "-//TaxonX//DTD Taxonomic Treatment Publishing DTD v0 20100105//EN" "tax-treatment-NSO.dtd">
<tp:taxon-treatment xmlns:tp="http://www.plazi.org/taxpub"><tp:treatment-meta><mixed-citation publication-type="journal"><person-group><name><surname>Rightmyer</surname><given-names>Molly G.</given-names></name><name><surname>Griswold</surname><given-names>Terry</given-names></name><name><surname>Arduser</surname><given-names>Michael S.</given-names></name></person-group><article-title>A review of the non-metallic <italic>Osmia</italic> (Melanosmia) found in North America, with additional notes on palearctic <italic>Melanosmia</italic> (Hymenoptera, Megachilidae)</article-title><source>Zookeys</source><day>7</day><month>10</month><year>2010</year><volume>2010</volume><issue>60</issue><fpage>37</fpage><lpage>77</lpage><pub-id pub-id-type="doi">10.3897/zookeys.60.484</pub-id></mixed-citation></tp:treatment-meta><tp:nomenclature><tp:taxon-name>
                        <tp:taxon-name-part taxon-name-part-type="genus">Osmia</tp:taxon-name-part>
                        <tp:taxon-name-part taxon-name-part-type="subgenus">Melanosmia</tp:taxon-name-part>
                        <tp:taxon-name-part taxon-name-part-type="species">inermis</tp:taxon-name-part>
                    </tp:taxon-name><tp:taxon-authority>(Zetterstedt)</tp:taxon-authority><xref ref-type="fig" rid="F1">Figs 3, 4</xref><xref ref-type="fig" rid="F9">52, 56</xref><xref ref-type="fig" rid="F10">60</xref><tp:nomenclature-citation-list><tp:nomenclature-citation><tp:taxon-name>Anthophora (Osmia) inermis</tp:taxon-name><comment><xref ref-type="bibr" rid="B44">Zetterstedt 1838: 466</xref> [Lectotype male: Lund]; <xref ref-type="bibr" rid="B37">Tkalců 1983: 153</xref> [Lectotype designation].</comment></tp:nomenclature-citation><tp:nomenclature-citation><tp:taxon-name>Osmia globosa</tp:taxon-name><comment><xref ref-type="bibr" rid="B4">Cresson 1864: 36</xref> [Holotype female: Philadelphia]; <xref ref-type="bibr" rid="B27">Sandhouse 1939: 34</xref> [synonymy]; <xref ref-type="bibr" rid="B39">Ungricht et al. 2008: 166</xref> [preoccupied name, not <tp:taxon-name>Apis globosa</tp:taxon-name><xref ref-type="bibr" rid="B30">Scopoli 1763</xref>].</comment></tp:nomenclature-citation><tp:nomenclature-citation><tp:taxon-name>Osmia vulpecula</tp:taxon-name><comment><xref ref-type="bibr" rid="B10">Gerstäcker 1869: 335</xref> [Lectotype female: Berlin]; <xref ref-type="bibr" rid="B36">Thomson 1872: 244</xref> [synonymy]; <xref ref-type="bibr" rid="B37">Tkalců 1983: 153</xref> [Lectotype designation]</comment></tp:nomenclature-citation><tp:nomenclature-citation><tp:taxon-name>Osmia globosiformis</tp:taxon-name><comment><xref ref-type="bibr" rid="B2">Cockerell 1910: 311</xref> [Holotype male: San Francisco]; <xref ref-type="bibr" rid="B27">Sandhouse 1939: 34</xref> [synonymy].</comment></tp:nomenclature-citation><tp:nomenclature-citation><tp:taxon-name>Osmia (Melanosmia) inermis</tp:taxon-name><comment> (Zetterstedt); <xref ref-type="bibr" rid="B9">Friese 1911: 122</xref>; <xref ref-type="bibr" rid="B27">Sandhouse 1939: 34</xref>–35 [redescription of male and female].</comment></tp:nomenclature-citation><tp:nomenclature-citation><tp:taxon-name>Osmia (Chenosmia) inermis</tp:taxon-name><comment> (Zetterstedt); <xref ref-type="bibr" rid="B31">Sinha 1958: 235</xref>.</comment></tp:nomenclature-citation></tp:nomenclature-citation-list></tp:nomenclature><tp:treatment-sec sec-type="Diagnosis"><title>Diagnosis.</title><p>Females are known by the slightly acute angle or tooth midway on the ventral margin of the mandible (<xref ref-type="fig" rid="F9">Fig. 52</xref>). Males can be distinguished by the form of the S4, which is strongly truncate and emarginate medially, forming distinct, rounded sublateral lobes (<xref ref-type="fig" rid="F10">Fig. 60</xref>).<!--PageBreak--></p><fig id="F9" position="float" orientation="portrait"><label>Figures 52–57.</label><caption><p><bold>52</bold> <tp:taxon-name>Osmia inermis</tp:taxon-name>, female, ventral view of mandible showing tooth on inner margin of ventral surface <bold>53</bold> <tp:taxon-name>Osmia nigriventris</tp:taxon-name>, male, T5 and T6, showing flange on lateral margins <bold>54</bold> <tp:taxon-name>Osmia laticeps</tp:taxon-name>, female, clypeus with most of covering hairs removed <bold>55</bold> <tp:taxon-name>Osmia maritima</tp:taxon-name>, female, clypeus <bold>56</bold> <tp:taxon-name>Osmia inermis</tp:taxon-name>, female, posterior surface of propodeum and propodeal triangle <bold>57</bold> <tp:taxon-name>Osmia maritima</tp:taxon-name>, female, posterior surface of propodeum and propodeal triangle.</p></caption><graphic xmlns:xlink="http://www.w3.org/1999/xlink" xlink:href="ZooKeys-060-037-g009.jpg" position="float" orientation="portrait" xlink:type="simple"/></fig></tp:treatment-sec><tp:treatment-sec sec-type="Distribution"><title>Distribution.</title><p>In the Nearctic, from Sierra Nevada of California north to British Columbia and Alaska, east through Canada to Nova Scotia and Newfoundland south in the United States to Massachusetts, Michigan, the Black Hills of South Dakota, and mountainous areas of Nevada, Utah, and Colorado. In the Palearctic, <tp:taxon-name>Osmia inermis</tp:taxon-name> is found from Spain, Italy, and Greece north to the United Kingdom, Norway, Sweden, and Finland, and east through Russia and northern <tp:taxon-name>China</tp:taxon-name> (Müller, 2010). The related, if not synonymous, species <tp:taxon-name>Osmia ishikawai</tp:taxon-name> is found in Japan.</p><!--PageBreak--></tp:treatment-sec><tp:treatment-sec sec-type="Comments"><title>Comments.</title><p><tp:taxon-name>Osmia inermis</tp:taxon-name> has been recorded nesting under stone or in preexisting cavities in rocks and stones, with cells composed of chewed leaves (<xref ref-type="bibr" rid="B17">Lovell 1909</xref>; <xref ref-type="bibr" rid="B21">Müller 2010</xref> and references therein). In the Palearctic, <tp:taxon-name>Osmia inermis</tp:taxon-name> is polylectic with a preference for <tp:taxon-name>Fabaceae</tp:taxon-name> (<xref ref-type="bibr" rid="B21">Müller 2010</xref> and references therein); however, in Newfoundland, Canada, the species has been shown to be primarily dependent upon <tp:taxon-name>Ericaceae</tp:taxon-name> (<xref ref-type="bibr" rid="B14">Hicks 2009</xref>).</p></tp:treatment-sec><tp:treatment-sec sec-type="Material examined"><title>Material examined.</title><p>23 April (1♂, Boulder), 30 July 1955 (1♀, Ottawa); <bold>CANADA: ALBERTA, Alberta’s Rockies Region</bold>, 21 May 1915 (3♂, Ottawa, 1♂, Logan), 25 May 1892 (1♀, New York), 29 May 1922 (1♂, Ottawa), 6 July 1955 (1♀, Ottawa); <bold>Northern Alberta Region</bold>, 29 May 1977 (1♀, Logan); <bold>BRITISH COLUMBIA, Central Kootenay</bold>, 3 June 1906 (1♀, Ottawa), 9 June (1♀, Boulder); <bold>Stikine Region</bold>, 6 June 1955, 2200 ft (1♂, Ottawa), 17 June 1955, 2200 ft (1♀, Ottawa); <bold>Okanagan-Similkameen District</bold>, 21 May 1958 (1♂, Ottawa); <bold>MANITOBA, Northern Region</bold>, 1 July 1927 (1♀, Ottawa), 11 July 1950 (1♀, Ottawa), 29 July 1949 (1♀, Ottawa); <bold>Parkland Region</bold>, 26 June 1961, 2000 ft (1♀, Ottawa); <bold>NEW BRUNSWICK, St. John Co.</bold>, 9 June 1901 (1♀, Logan), 23 June 1901 (1♀, Ottawa); <bold>York Co.</bold>, 29 May 1918 (1♂, Ottawa); <bold>NEWFOUNDLAND AND LABRADOR, Twillingate Islands</bold>, 30 May 1951 (13♀, Ottawa); <bold>NOVA SCOTIA, Halifax Co.</bold>, 2 July 1914 (1♀, Ottawa); <bold>Hants Co.</bold>, 4 June 1931, <tp:taxon-name>Cornus</tp:taxon-name> sp. (1♂, Ottawa), 22 June 1931 (1♀, Ottawa); <bold>ONTARIO, Kawartha Lakes</bold>, 25 May 1964, <tp:taxon-name>Viola adunca</tp:taxon-name> (1♂, Ottawa); <bold>Lennox and Addington Co.</bold>, 12 May 1962, <tp:taxon-name>Chamaedaphne</tp:taxon-name> sp. (1♀, Toronto); <bold>Rainy River District</bold>, 2 July 1960 (1♀, Ottawa); <bold>QUEBEC, Capitale-Nationale Region</bold>, 17 May 1914 (2♀, Ottawa), 28 May 1916, <tp:taxon-name>Vaccinium</tp:taxon-name> sp. (2♀, Ottawa); <bold>Nord-du-Québec Region</bold>, 4–12 June 1987 (1♀, Ottawa), 12 June–8 July 1987 (1♀, Ottawa), 18 June 1949 (1♂, Ottawa), 14 August 1949 (1♀, Ottawa), 18 August 1949 (4♀, Ottawa), 23 August 1949 (2♀, Ottawa), 2 September 1949 (8♀, Ottawa), 3 September 1949 (1♀, Ottawa); <bold>Outaouais Region</bold>, 14 May 1916, <tp:taxon-name>Vaccinium</tp:taxon-name> sp. (1♀, 1♂, Ottawa); <bold>YUKON</bold>, 26 May 1951 (1♂, Ottawa), 31 May 1951 (2♂, Ottawa), 5 June 1951 (1♂, Ottawa), 12 June 1960, 3500 ft (1♀, Ottawa), 21 June 1949, 5200 ft (1♀, Ottawa), 2 July 1962, 3500 ft (1♀, Ottawa), 10 July 1985 (1♀, Victoria); <bold>RUSSIA, Siberia</bold>, 3 July 1992 (1♀, Davis), 5 July 1992 (1♀, Davis); <bold>SWEDEN:</bold> (1♀, Uppsala), 12–19 June 1972 (1 ♀, Uppsala), <bold>Jönköping Co.</bold>, 12 July 1932 (1♀, Logan); <bold>Norrbotten Co.</bold>, (1♂, Uppsala), 25 August 1975 (1♂, Uppsala); <bold>USA: ALASKA, Fairbanks North Star Borough</bold>, 19 May 1987 (1♀, Davis); <bold>Kenai Peninsula</bold>, 20 June 1951 (1♀, Ottawa); <bold>CALIFORNIA, Madera Co.</bold>, 19 July 2004, 3315 m, <tp:taxon-name>Phyllodoce breweri</tp:taxon-name> (1♂, Logan); <bold>Mariposa Co.</bold>, 15 June 2004, 3024 m (3♂, Logan), <tp:taxon-name>Phyllodoce breweri</tp:taxon-name> (1♂, Logan), 3215 m (1♂, Logan), 23 June 2004, 3112 m (1♂, Logan), 4 July 2004, 2860 m (1♀, Logan), 2847 m, <tp:taxon-name>Horkelia tridentata</tp:taxon-name> (1♀, Logan), 14 July 2005, 3112 m, (2♂, Logan), <tp:taxon-name>Phyllodoce breweri</tp:taxon-name> (1♂, Logan), 16 July 2004, 2944 m, <tp:taxon-name>Phyllodoce breweri</tp:taxon-name> (1♀, Logan), 14 August 2004, 3189 m, (1♀, Logan), 1 August 2005,<!--PageBreak--> 3189 m, (1♂, Logan); <bold>Shasta Co.</bold>, 30 July 1947, 7000 ft (1♀, Logan), <bold>Tuolumne Co.</bold>, 14 July 2004, 3049 m (1♀, Logan), 3114 m (1♂, Logan), <tp:taxon-name>Phyllodoce breweri</tp:taxon-name> (2♀, Logan), 15 July 2004, 3215 m, (3♂, Logan), <tp:taxon-name>Phyllodoce breweri</tp:taxon-name> (1♀, Logan), 17 July 2005, 3215 m (2♂, Logan), 28 July 2006, 3215 m, <tp:taxon-name>Arenaria kingii</tp:taxon-name> var. glabrescens (1♀, Logan), <tp:taxon-name>Eriogonum incanum</tp:taxon-name> (1♀, Logan), <tp:taxon-name>Phyllodoce breweri</tp:taxon-name> (1♀, Logan); <bold>COLORADO, Boulder Co.</bold>, 18 June 1940 (1♀, Boulder), 20 June 1940 (1♀, Boulder), 27 June 1939 (1♀, Boulder), 8 July 1940 (1♀, Boulder); <bold>Grand Co.</bold><!--PageBreak-->, 22 June 1976 (1♀, Boulder); <bold>Larimer Co.</bold>, 19 June (1♀, Boulder), 25 July (1♀, Boulder); <bold>Mesa Co.</bold>, 10 July 1938 (1♀, Boulder); <bold>Routt Co.</bold>, 21 May 1964, 8500 ft, <tp:taxon-name>Erythronuim</tp:taxon-name> sp. (1♂, Boulder); <bold>Summit Co</bold>., 29 July 1961, 11700 (1♂, Ottawa); <bold>IDAHO, Bear Lake Co.</bold>, 10 August 1972 (1♀, Logan); <bold>Lemhi Co.</bold>, 20 July 1963 (2♀, Moscow); <bold>MAINE, Knox Co.</bold>, 28 May 1962, <tp:taxon-name>Vaccinium angustifolium</tp:taxon-name> (1♂, St. Charles); <bold>MASSACHUSETTS, Barnstable Co.</bold>, 16 May 1914 (1♂, Logan); <bold>MICHIGAN, Alger Co.</bold>, 23 May 1982, <tp:taxon-name>Vaccinium</tp:taxon-name> sp. (1♂, St. Charles), 29 May 1991, <tp:taxon-name>Vaccinium angustifolium</tp:taxon-name> (2♀, St. Charles); <bold>Marquette Co.</bold>, 25 May 1983, <tp:taxon-name>Vaccinium angustifolium</tp:taxon-name> (1♂, St. Charles), 9 June 1985, <tp:taxon-name>Gaylussacia</tp:taxon-name> sp. (1♀, St. Charles), 21 June 1984 (1♀, St. Charles); <bold>MONTANA, Carbon Co.</bold>, 10 July 1963, 5900 ft, <tp:taxon-name>Melilotus</tp:taxon-name> sp. (6♀, Boulder), 12 July 1963, 5900 ft, <tp:taxon-name>Melilotus</tp:taxon-name> sp. (1♀, Boulder), 28 July 1975 (1♀, Boulder); <bold>Gallatin Co.</bold>, 1 May 1927 (1♀, Logan), 24 June 2008 (1♂, Logan); <bold>NEVADA, Elko Co.</bold>, 9 July 1979 (1♂, Logan), 19 July 1975, 9500 ft (1♂, Logan-TG), 21 July 1976, 9600 ft (2♂, Logan-TG); <bold>OREGON, Baker Co.</bold>, 15 July 1930, 7100 ft (1♀, Corvallis); <bold>Wallowa Co.</bold>, 26 July 1929, 7500 ft (1♀, Corvallis); <bold>SOUTH DAKOTA, Custer Co.</bold>, 20 June 1955, <tp:taxon-name>Trifolium repens</tp:taxon-name> (1♀, St. Charles); <bold>UTAH, Cache Co.</bold>, 7 June 1962, (1♀, Logan), 18 June 1948, <tp:taxon-name>Wyethia</tp:taxon-name> sp (2♂, Logan), 30 June 1976, <tp:taxon-name>Penstemon leonardi</tp:taxon-name> (1♀, Logan), 4 July 1947, <tp:taxon-name>Ranunculus acriformis</tp:taxon-name> var. montanensis (1♀, 1♂, Logan), 5 July 1981, 8500 ft (1♀, Logan-TG), 17 July 1995, 8200–8600 ft, <tp:taxon-name>Penstemon</tp:taxon-name> sp. (2♀, Logan), 25 July 1971 (1♂, Logan), 28 July 1975, <tp:taxon-name>Penstemon cyananthus</tp:taxon-name> (1♀, Logan); 1 August 1965 (1♀, Logan), 4 August 1975, <tp:taxon-name>Potentilla fruticosa</tp:taxon-name> (1♀, Logan); <bold>Grand Co.</bold>, 8 June 1963 (1♂, Logan); <bold>Sanpete Co.</bold>, 25 June 1990, 10760 ft, <tp:taxon-name>Astragalus montii</tp:taxon-name> (1♂, Logan); Weber Co., 13 July 1950 (1♂, Logan); <bold>WASHINGTON, King Co.</bold> (1♀, 4♂, Boulder); <bold>WYOMING, Big Horn Co.</bold>, 6 August 2000, 8975 ft, <tp:taxon-name>Machaeranthera</tp:taxon-name> sp. (1♀, Boulder); <bold>Carbon Co.</bold>, 31 May 1972 (1♂, Boulder); <bold>Fremont Co.</bold>, 10 June 1955 (1♀, Logan), 29 June 1990, 11000–12000 ft (2♂, Logan); <bold>Johnson Co.</bold>, 22 July 1998 (1♀, Logan); <bold>Sheridan Co.</bold>, 26 June 1986 (1♀, Ottawa); <bold>Sublette Co.</bold>, 20 July 1959 (2♀, Logan); <bold>Teton Co.</bold>, July 1937 (1♀, Logan), 4 July 1983, 6700 ft, <tp:taxon-name>Hedysarum boreale</tp:taxon-name> (1♀, Logan), 13 July 1983, 6700 ft, <tp:taxon-name>Hedysarum boreale</tp:taxon-name> (1♀, Logan); 17 July 1983, 6700 ft, <tp:taxon-name>Hedysarum boreale</tp:taxon-name> (1♀, Logan).</p></tp:treatment-sec><tp:treatment-sec><!--Section generated to contain objects referenced in tp:taxon-treatment.--><fig id="F1" position="float" orientation="portrait"><label>Figures 1–6.</label><caption><p>Mandibles of female <tp:taxon-name>Osmia</tp:taxon-name>, left column showing the outer and condylar ridges and overall shape of mandible, right column showing shape and placement of mandibular teeth. <bold>1, 2</bold> <tp:taxon-name>Osmia aquilonaria</tp:taxon-name> <bold>3, 4</bold> <tp:taxon-name>Osmia inermis</tp:taxon-name> <bold>5, 6</bold> <tp:taxon-name>Osmia laticeps</tp:taxon-name>.</p></caption><graphic xmlns:xlink="http://www.w3.org/1999/xlink" xlink:href="ZooKeys-060-037-g001.jpg" position="float" orientation="portrait" xlink:type="simple"/></fig><fig id="F10" position="float" orientation="portrait"><label>Figures 58–63.</label><caption><p><bold>58</bold> <tp:taxon-name>Osmia laticeps</tp:taxon-name>, female, T1 and T2 <bold>59</bold> <tp:taxon-name>Osmia maritima</tp:taxon-name>, female, T1 and T2 <bold>60</bold> <tp:taxon-name>Osmia inermis</tp:taxon-name>, male, S4 <bold>61</bold> <tp:taxon-name>Osmia laticeps</tp:taxon-name>, male, S4 <bold>62</bold>, <bold>63</bold> <tp:taxon-name>Osmia maritima</tp:taxon-name>, male <bold>62</bold> Detailed view of S3 and S4 <bold>63</bold> S3–S6.</p></caption><graphic xmlns:xlink="http://www.w3.org/1999/xlink" xlink:href="ZooKeys-060-037-g010.jpg" position="float" orientation="portrait" xlink:type="simple"/></fig></tp:treatment-sec><ref-list><ref id="B44"><mixed-citation xmlns:xlink="http://www.w3.org/1999/xlink" xlink:type="simple"><person-group><name name-style="western"><surname>Zetterstedt</surname><given-names>JW</given-names></name></person-group>(<year>1838</year>)<source> Hymenoptera. Insecta Lapponica, Vol. 1, Part 2</source>. <publisher-name>Leopold Voss</publisher-name>, <publisher-loc>Leipzig</publisher-loc>, <fpage>317</fpage>–<lpage>475</lpage>.</mixed-citation></ref><ref id="B37"><mixed-citation xmlns:xlink="http://www.w3.org/1999/xlink" xlink:type="simple"><person-group><name name-style="western"><surname>Tkalců</surname><given-names>B</given-names></name></person-group>(<year>1983</year>)<article-title> Die europäischen Osmia-Arten der Untergattung Melanosmia (Hymenoptera, Apoidea, Megachilidae).</article-title><source>Věstník Československé Společnosti Zoologické</source><volume>47</volume>:<fpage>140</fpage>-<lpage>159</lpage>.</mixed-citation></ref><ref id="B4"><mixed-citation xmlns:xlink="http://www.w3.org/1999/xlink" xlink:type="simple"><person-group><name name-style="western"><surname>Cresson</surname><given-names>ET</given-names></name></person-group>(<year>1864</year>)<article-title> On the North American species of the genus Osmia.</article-title><source>Proceedings of the Entomological Society of Philadelphia</source><volume>3</volume>:<fpage>17</fpage>-<lpage>38</lpage>.</mixed-citation></ref><ref id="B27"><mixed-citation xmlns:xlink="http://www.w3.org/1999/xlink" xlink:type="simple"><person-group><name name-style="western"><surname>Sandhouse</surname><given-names>GA</given-names></name></person-group>(<year>1939</year>)<article-title> The North American bees of the genus Osmia.</article-title><source>Memoirs of the Entomological Society of Washington</source><volume>1</volume>:<fpage>1</fpage>-<lpage>167</lpage>.</mixed-citation></ref><ref id="B39"><mixed-citation xmlns:xlink="http://www.w3.org/1999/xlink" xlink:type="simple"><person-group><name name-style="western"><surname>Ungricht</surname><given-names>S</given-names></name><name name-style="western"><surname>Müller</surname><given-names>A</given-names></name><name name-style="western"><surname>Dorn</surname><given-names>S</given-names></name></person-group>(<year>2008</year>)<article-title> A taxonomic catalogue of the Palaearctic bees of the tribe Osmiini (Hymenoptera: Apoidea: Megachilidae).</article-title><source>Zootaxa</source><volume>1865</volume>:<fpage>1</fpage>-<lpage>253</lpage>.</mixed-citation></ref><ref id="B30"><mixed-citation xmlns:xlink="http://www.w3.org/1999/xlink" xlink:type="simple"><person-group><name name-style="western"><surname>Scopoli</surname><given-names>JA</given-names></name></person-group>(<year>1763</year>)<article-title> Entomologia carniolica, exhibens insecta carniolae indigena et distributa in ordines, genera, species, varietates</article-title>. <source>Methodo Linnaeana</source>. <publisher-name>IT Trattner</publisher-name>, <publisher-loc>Vienna</publisher-loc>, <lpage>420</lpage> pp.</mixed-citation></ref><ref id="B10"><mixed-citation xmlns:xlink="http://www.w3.org/1999/xlink" xlink:type="simple"><person-group><name name-style="western"><surname>Gerstäcker</surname><given-names>A</given-names></name></person-group>(<year>1869</year>)<source> Beiträge zur näheren Kenntnis einiger Bienen-Gattungen</source>. <publisher-name>Entomologische Zeitung</publisher-name><volume>30</volume>: <fpage>139</fpage>–184, 315–<lpage>367</lpage>.</mixed-citation></ref><ref id="B36"><mixed-citation xmlns:xlink="http://www.w3.org/1999/xlink" xlink:type="simple"><person-group><name name-style="western"><surname>Thomson</surname><given-names>CG</given-names></name></person-group>(<year>1872</year>)<source> Hymenoptera Scandinaviae. Skandinaviens Hymenoptera</source>, <volume>2</volume>:<issue>a</issue>. <publisher-name>Delen. F Berling</publisher-name>, <publisher-loc>Lund</publisher-loc>, <lpage>286</lpage> pp.</mixed-citation></ref><ref id="B2"><mixed-citation xmlns:xlink="http://www.w3.org/1999/xlink" xlink:type="simple"><person-group><name name-style="western"><surname>Cockerell</surname><given-names>TDA</given-names></name></person-group>(<year>1910</year>)<article-title> Some insects from Steamboat Springs, Colorado—I.</article-title><source>The Canadian Entomologist</source><volume>42</volume>:<fpage>310</fpage>-<lpage>313</lpage>.</mixed-citation></ref><ref id="B9"><mixed-citation xmlns:xlink="http://www.w3.org/1999/xlink" xlink:type="simple"><person-group><name name-style="western"><surname>Friese</surname><given-names>H</given-names></name></person-group>(<year>1911</year>)<source> Apidae I. Megachilinae. Das Tierreich, Lieferung 28</source>. <publisher-name>Friedländer</publisher-name>, <publisher-loc>Berlin</publisher-loc>, xxvi + <lpage>440</lpage> pp.</mixed-citation></ref><ref id="B31"><mixed-citation xmlns:xlink="http://www.w3.org/1999/xlink" xlink:type="simple"><person-group><name name-style="western"><surname>Sinha</surname><given-names>R</given-names></name></person-group>(<year>1958</year>)<article-title> A subgeneric revision of the genus Osmia in the Western Hemisphere (Hymenoptera: Megachilidae).</article-title><source>University of Kansas Science Bulletin</source><volume>39</volume>:<fpage>211</fpage>-<lpage>261</lpage>.</mixed-citation></ref><ref id="B17"><mixed-citation xmlns:xlink="http://www.w3.org/1999/xlink" xlink:type="simple"><person-group><name name-style="western"><surname>Lovell</surname><given-names>JH</given-names></name></person-group>(<year>1909</year>)<article-title> The bees of Massachusetts: Osmia and Sphecodes.</article-title><source>Entomological News</source><volume>20</volume>:<fpage>122</fpage>-<lpage>126</lpage>.</mixed-citation></ref><ref id="B21"><mixed-citation xmlns:xlink="http://www.w3.org/1999/xlink" xlink:type="simple"><person-group><name name-style="western"><surname>Müller</surname><given-names>A</given-names></name></person-group>(<year>2010</year>)<source> Palaearctic Osmiine Bees, ETH Zürich</source>, <ext-link ext-link-type="uri" xlink:href="http://blogs.ethz.ch/osmiini" xlink:type="simple">http://blogs.ethz.ch/osmiini</ext-link> [accessed 25.III.2010]</mixed-citation></ref><ref id="B14"><mixed-citation xmlns:xlink="http://www.w3.org/1999/xlink" xlink:type="simple"><person-group><name name-style="western"><surname>Hicks</surname><given-names>B</given-names></name></person-group>(<year>2009</year>)<article-title> Observations on the nest structure of Osmia inermis (Hymenoptera: Megachilidae) from Newfoundland, Canada.</article-title><source>Journal of the Acadian Entomological Society</source><volume>5</volume>:<fpage>12</fpage>-<lpage>18</lpage>.<!--PageBreak--></mixed-citation></ref></ref-list></tp:taxon-treatment>
