# Supplementary material for: A review of the non-metallic Osmia (Melanosmia) found in North America, with additional notes on palearctic Melanosmia (Hymenoptera, Megachilidae)
Source: Zookeys. 2010 Oct 7;(60):37–77. doi: 10.3897/zookeys.60.484 (PMC3088345; doi:10.3897/zookeys.60.484)
Supplement: XML Treatment for Osmia Melanosmia maritima [file zookeys.60.484-treatment4.xml]

<!DOCTYPE tp:taxon-treatment
  PUBLIC "-//TaxonX//DTD Taxonomic Treatment Publishing DTD v0 20100105//EN" "tax-treatment-NSO.dtd">
<tp:taxon-treatment xmlns:tp="http://www.plazi.org/taxpub"><tp:treatment-meta><mixed-citation publication-type="journal"><person-group><name><surname>Rightmyer</surname><given-names>Molly G.</given-names></name><name><surname>Griswold</surname><given-names>Terry</given-names></name><name><surname>Arduser</surname><given-names>Michael S.</given-names></name></person-group><article-title>A review of the non-metallic <italic>Osmia</italic> (Melanosmia) found in North America, with additional notes on palearctic <italic>Melanosmia</italic> (Hymenoptera, Megachilidae)</article-title><source>Zookeys</source><day>7</day><month>10</month><year>2010</year><volume>2010</volume><issue>60</issue><fpage>37</fpage><lpage>77</lpage><pub-id pub-id-type="doi">10.3897/zookeys.60.484</pub-id></mixed-citation></tp:treatment-meta><tp:nomenclature><tp:taxon-name>
                        <tp:taxon-name-part taxon-name-part-type="genus">Osmia</tp:taxon-name-part>
                        <tp:taxon-name-part taxon-name-part-type="subgenus">Melanosmia</tp:taxon-name-part>
                        <tp:taxon-name-part taxon-name-part-type="species">maritima</tp:taxon-name-part>
                    </tp:taxon-name><tp:taxon-authority>Friese</tp:taxon-authority><xref ref-type="fig" rid="F2">Figs 7, 8</xref><xref ref-type="fig" rid="F9">55, 57</xref><xref ref-type="fig" rid="F10">59, 62</xref><xref ref-type="fig" rid="F11">65</xref><tp:nomenclature-citation-list><tp:nomenclature-citation><tp:taxon-name>Osmia maritima</tp:taxon-name><comment><xref ref-type="bibr" rid="B7">Friese 1885: 85</xref> [Lectotype female: Berlin]; <xref ref-type="bibr" rid="B37">Tkalců 1983: 152</xref> [lectotype designation].</comment></tp:nomenclature-citation></tp:nomenclature-citation-list></tp:nomenclature><tp:treatment-sec sec-type="Diagnosis"><title>Diagnosis.</title><p><tp:taxon-name>Osmia maritima</tp:taxon-name> is one of two currently known species of the xanthomelana species group in North America (species with more or less shining ventral area of the propodeal triangle, apically widened mandible in females, and distinctly swollen gonoforceps in males). Females of <tp:taxon-name>Osmia maritima</tp:taxon-name> are distinguished from the other North American xanthomelana species group member, <tp:taxon-name>Osmia nearctica</tp:taxon-name>, by characteristics of the mandible, outer hind tibial spur, and clypeus: the mandible has a third tooth that is recessed below a distinct carina between the second and fourth teeth (<xref ref-type="fig" rid="F2">Fig. 8</xref>) (<tp:taxon-name>Osmia nearctica</tp:taxon-name> with the third tooth in the same plane as the second and fourth teeth and no carina, <xref ref-type="fig" rid="F2">Fig. 10</xref>); the outer hind tibial spur is strongly curved apically (<tp:taxon-name>Osmia nearctica</tp:taxon-name> with outer hind tibial spur weakly curved apically), and the apical truncation of the clypeus is not distinctly set apart from the lateral apical margin of the clypeus, <xref ref-type="fig" rid="F9">Fig. 55</xref> (<tp:taxon-name>Osmia nearctica</tp:taxon-name> with the apical truncation forming a 90 degree angle with the lateral apical margin of the clypeus, <xref ref-type="fig" rid="F6">Fig. 35</xref>). Females of <tp:taxon-name>Osmia maritima</tp:taxon-name> also have almost entirely black pubescence on the clypeus (significant amounts of light hairs throughout the clypeus in <tp:taxon-name>Osmia nearctica</tp:taxon-name>) and longer hair on the galea in dorsal view.</p><p>Males of <tp:taxon-name>Osmia maritima</tp:taxon-name> are distinguished from <tp:taxon-name>Osmia nearctica</tp:taxon-name> by their relatively long, sparse hairs on the lower surface of the flagellar segments (<tp:taxon-name>Osmia nearctica</tp:taxon-name> with these hairs microscopic) and weakly emarginate S2 (<tp:taxon-name>Osmia nearctica</tp:taxon-name> with S2 midapical margin not emarginate).</p><fig id="F11" position="float" orientation="portrait"><label>Figures 64–70.</label><caption><p><bold>64, 65.</bold> <tp:taxon-name>Osmia maritima</tp:taxon-name>, male, genital capsule <bold>64</bold> Dorsal view <bold>65</bold> Lateral view. <bold>66–68.</bold> <tp:taxon-name>Osmia steinmanni</tp:taxon-name>, male paratype. <bold>66.</bold> Dorsal view of genital capsule <bold>67</bold> S3 and S4 <bold>68</bold> S5 and S6 <bold>69, 70</bold> <tp:taxon-name>Osmia svenssoni</tp:taxon-name>, male paratype. <bold>69</bold> Dorsal view of genital capsule <bold>70</bold> S4 and S6.</p></caption><graphic xmlns:xlink="http://www.w3.org/1999/xlink" xlink:href="ZooKeys-060-037-g011.jpg" position="float" orientation="portrait" xlink:type="simple"/></fig></tp:treatment-sec><tp:treatment-sec sec-type="Distribution"><title>Distribution.</title><p>In the Nearctic, <tp:taxon-name>Osmia maritima</tp:taxon-name> is known only from the Northwest Territories and Alaska. In the Palearctic, <tp:taxon-name>Osmia maritima</tp:taxon-name> is known from the Netherlands, Germany, Denmark, Norway, Sweden, and Finland east to Mongolia and through Russia to Far Eastern Siberia (<xref ref-type="bibr" rid="B21">Müller 2010</xref>).</p></tp:treatment-sec><tp:treatment-sec sec-type="Comments"><title>Comments.</title><p>We have not found any male specimens of <tp:taxon-name>Osmia maritima</tp:taxon-name> in the material of nearctic <tp:taxon-name>Osmia</tp:taxon-name> available to us. It is possible that once male specimens are discovered they may prove to be a distinct species from their palearctic relatives (if, as in <tp:taxon-name>Osmia aquilonaria</tp:taxon-name>, the novel diagnostic characters of the species are only found in the males);<!--PageBreak--> however, since a holarctic distribution is well established for other <tp:taxon-name>Osmia</tp:taxon-name> species (e.g., <tp:taxon-name>Osmia inermis</tp:taxon-name> and <tp:taxon-name>Osmia nigriventris</tp:taxon-name>), until proven otherwise we conservatively retain the name <tp:taxon-name>Osmia maritima</tp:taxon-name> for this species. Interestingly, there appear to be two female morphs of <tp:taxon-name>Osmia maritima</tp:taxon-name>. Specimens from Alaska and the Russian Far East share pale hair on the paraocular area and mesepisternum and scarcely sculptured apical areas on T2 and T3; females from the Northwest Territories and western Europe have dark hair on the paraocular area and mesepisternum and microsculptured apical areas of T2 and T3.</p><p><!--PageBreak--><tp:taxon-name>Osmia maritima</tp:taxon-name> from the Palearctic is known to be polylectic and nests in sandy soil with cells composed of chewed leaves and sand grains (<xref ref-type="bibr" rid="B21">Müller 2010</xref> and references therein).</p></tp:treatment-sec><tp:treatment-sec sec-type="Material examined"><title>Material examined.</title><p><bold>CANADA: NORTHWEST TERRITORIES, Inuvik Region</bold>, 17 June 1971 (1♀, Ottawa), 20–25 June 1971 (3♀, Ottawa), 28–30 June 1971 (1♀, Ottawa), 11 July 1948 (1♀, Ottawa); <bold>NETHERLANDS: Terschelling</bold>, 2 June 1969 (1♂, 1♀, Logan); <bold>RUSSIA: Siberia</bold>, 5 July 1992 (1♂, Davis), 12 July 1992 (1♀, Davis); <bold>USA: ALASKA, Fairbanks North Star Borough</bold>, 31 July 1985 (1♀, Davis); <bold>Southeast Fairbanks Census Area</bold>, 21 June 1984, <tp:taxon-name>Oxytropis campestris</tp:taxon-name> (3♀, Davis); <bold>Yukon-Koyukuk Census Area</bold>, 17 May 1991, <tp:taxon-name>Dodecatheon frigidum</tp:taxon-name> (1♀, Davis), 19 June 1992, <tp:taxon-name>Penstemon gormanii</tp:taxon-name> (1♀, Davis).</p></tp:treatment-sec><tp:treatment-sec><!--Section generated to contain objects referenced in tp:taxon-treatment.--><fig id="F2" position="float" orientation="portrait"><label>Figures 7–12.</label><caption><p>Mandibles of female <tp:taxon-name>Osmia</tp:taxon-name>, left column showing the outer and condylar ridges and overall shape of mandible, right column showing shape and placement of mandibular teeth. <bold>7, 8</bold> <tp:taxon-name>Osmia maritima</tp:taxon-name> <bold>9, 10</bold> <tp:taxon-name>Osmia nearctica</tp:taxon-name> <bold>11, 12</bold> <tp:taxon-name>Osmia nigriventris</tp:taxon-name>.</p></caption><graphic xmlns:xlink="http://www.w3.org/1999/xlink" xlink:href="ZooKeys-060-037-g002.jpg" position="float" orientation="portrait" xlink:type="simple"/></fig><fig id="F9" position="float" orientation="portrait"><label>Figures 52–57.</label><caption><p><bold>52</bold> <tp:taxon-name>Osmia inermis</tp:taxon-name>, female, ventral view of mandible showing tooth on inner margin of ventral surface <bold>53</bold> <tp:taxon-name>Osmia nigriventris</tp:taxon-name>, male, T5 and T6, showing flange on lateral margins <bold>54</bold> <tp:taxon-name>Osmia laticeps</tp:taxon-name>, female, clypeus with most of covering hairs removed <bold>55</bold> <tp:taxon-name>Osmia maritima</tp:taxon-name>, female, clypeus <bold>56</bold> <tp:taxon-name>Osmia inermis</tp:taxon-name>, female, posterior surface of propodeum and propodeal triangle <bold>57</bold> <tp:taxon-name>Osmia maritima</tp:taxon-name>, female, posterior surface of propodeum and propodeal triangle.</p></caption><graphic xmlns:xlink="http://www.w3.org/1999/xlink" xlink:href="ZooKeys-060-037-g009.jpg" position="float" orientation="portrait" xlink:type="simple"/></fig><fig id="F10" position="float" orientation="portrait"><label>Figures 58–63.</label><caption><p><bold>58</bold> <tp:taxon-name>Osmia laticeps</tp:taxon-name>, female, T1 and T2 <bold>59</bold> <tp:taxon-name>Osmia maritima</tp:taxon-name>, female, T1 and T2 <bold>60</bold> <tp:taxon-name>Osmia inermis</tp:taxon-name>, male, S4 <bold>61</bold> <tp:taxon-name>Osmia laticeps</tp:taxon-name>, male, S4 <bold>62</bold>, <bold>63</bold> <tp:taxon-name>Osmia maritima</tp:taxon-name>, male <bold>62</bold> Detailed view of S3 and S4 <bold>63</bold> S3–S6.</p></caption><graphic xmlns:xlink="http://www.w3.org/1999/xlink" xlink:href="ZooKeys-060-037-g010.jpg" position="float" orientation="portrait" xlink:type="simple"/></fig><fig id="F6" position="float" orientation="portrait"><label>Figures 33–38.</label><caption><p><tp:taxon-name>Osmia nearctica</tp:taxon-name>, female paratypes. <bold>33</bold> Dorsal habitus <bold>34</bold> Face <bold>35</bold> Clypeus <bold>36</bold> Posterior surface of propodeum and propodeal triangle <bold>37</bold> T1 and basal area of T2, showing surface sculpturing <bold>38</bold> Apical area of T1, T2, and basal area of T3.</p></caption><graphic xmlns:xlink="http://www.w3.org/1999/xlink" xlink:href="ZooKeys-060-037-g006.jpg" position="float" orientation="portrait" xlink:type="simple"/></fig></tp:treatment-sec><ref-list><ref id="B7"><mixed-citation xmlns:xlink="http://www.w3.org/1999/xlink" xlink:type="simple"><person-group><name name-style="western"><surname>Friese</surname><given-names>H</given-names></name></person-group>(<year>1885</year>)<article-title> Ueber einige seltene, zum Theil neue Apiden.</article-title><source>Entomologische Nachrichten</source><volume>11</volume>:<fpage>81</fpage>-<lpage>87</lpage>.</mixed-citation></ref><ref id="B37"><mixed-citation xmlns:xlink="http://www.w3.org/1999/xlink" xlink:type="simple"><person-group><name name-style="western"><surname>Tkalců</surname><given-names>B</given-names></name></person-group>(<year>1983</year>)<article-title> Die europäischen Osmia-Arten der Untergattung Melanosmia (Hymenoptera, Apoidea, Megachilidae).</article-title><source>Věstník Československé Společnosti Zoologické</source><volume>47</volume>:<fpage>140</fpage>-<lpage>159</lpage>.</mixed-citation></ref><ref id="B21"><mixed-citation xmlns:xlink="http://www.w3.org/1999/xlink" xlink:type="simple"><person-group><name name-style="western"><surname>Müller</surname><given-names>A</given-names></name></person-group>(<year>2010</year>)<source> Palaearctic Osmiine Bees, ETH Zürich</source>, <ext-link ext-link-type="uri" xlink:href="http://blogs.ethz.ch/osmiini" xlink:type="simple">http://blogs.ethz.ch/osmiini</ext-link> [accessed 25.III.2010]</mixed-citation></ref></ref-list></tp:taxon-treatment>
