# Supplementary material for: A review of the non-metallic Osmia (Melanosmia) found in North America, with additional notes on palearctic Melanosmia (Hymenoptera, Megachilidae)
Source: Zookeys. 2010 Oct 7;(60):37–77. doi: 10.3897/zookeys.60.484 (PMC3088345; doi:10.3897/zookeys.60.484)
Supplement: XML Treatment for Osmia Melanosmia nearctica [file zookeys.60.484-treatment5.xml]

<!DOCTYPE tp:taxon-treatment
  PUBLIC "-//TaxonX//DTD Taxonomic Treatment Publishing DTD v0 20100105//EN" "tax-treatment-NSO.dtd">
<tp:taxon-treatment xmlns:tp="http://www.plazi.org/taxpub"><tp:treatment-meta><mixed-citation publication-type="journal"><person-group><name><surname>Rightmyer</surname><given-names>Molly G.</given-names></name><name><surname>Griswold</surname><given-names>Terry</given-names></name><name><surname>Arduser</surname><given-names>Michael S.</given-names></name></person-group><article-title>A review of the non-metallic <italic>Osmia</italic> (Melanosmia) found in North America, with additional notes on palearctic <italic>Melanosmia</italic> (Hymenoptera, Megachilidae)</article-title><source>Zookeys</source><day>7</day><month>10</month><year>2010</year><volume>2010</volume><issue>60</issue><fpage>37</fpage><lpage>77</lpage><pub-id pub-id-type="doi">10.3897/zookeys.60.484</pub-id></mixed-citation></tp:treatment-meta><tp:nomenclature><tp:taxon-name>
                        <tp:taxon-name-part taxon-name-part-type="genus">Osmia</tp:taxon-name-part>
                        <tp:taxon-name-part taxon-name-part-type="subgenus">Melanosmia</tp:taxon-name-part>
                        <tp:taxon-name-part taxon-name-part-type="genus">nearctica</tp:taxon-name-part>
		                    <object-id xmlns:xlink="http://www.w3.org/1999/xlink" xlink:type="simple">urn:lsid:zoobank.org:act:E8E24354-14D3-463C-8505-F6E2002F401E</object-id>
                    </tp:taxon-name><tp:taxon-authority>Rightmyer, Griswold, &amp; Arduser</tp:taxon-authority><tp:taxon-status xmlns:xlink="http://www.w3.org/1999/xlink" xlink:type="simple">sp. n.</tp:taxon-status><xref ref-type="fig" rid="F2">Figs 9, 10</xref><xref ref-type="fig" rid="F6">33</xref><xref ref-type="fig" rid="F8">51</xref></tp:nomenclature><tp:treatment-sec sec-type="Diagnosis"><title>Diagnosis.</title><p><tp:taxon-name>Osmia nearctica</tp:taxon-name> is one of two members of the xanthomelana species group in North America; characters to distinguish it from the other member of that group, <tp:taxon-name>Osmia maritima</tp:taxon-name>, are given under that species (see above).</p><p>In the Palearctic, <tp:taxon-name>Osmia nearctica</tp:taxon-name> is most similar to <tp:taxon-name>Osmia xanthomelana</tp:taxon-name>, but can be differentiated from that species by the following characters: In females, the propodeal triangle is shining but weakly shagreened throughout (<xref ref-type="fig" rid="F6">Fig. 36</xref>) (<tp:taxon-name>Osmia xanthomelana</tp:taxon-name> with entirely polished, strongly shining lower half of the propodeal triangle), the outer hind tibial spur is only about half the length of the hind basitarsal segment (<tp:taxon-name>Osmia xanthomelana</tp:taxon-name> with outer hind tibial spur nearly three-fourths length of hind basitarsal segment), and the lower margin of the mandible has a distinct, translucent flange that curves away from the condylar ridge (<tp:taxon-name>Osmia xanthomelana</tp:taxon-name> with the lower margin of the mandible opaque, forming a ridge that is parallel to the condylar ridge). The hairs of the mesepisternum tend to be dark brown in <tp:taxon-name>Osmia nearctica</tp:taxon-name>, while in <tp:taxon-name>Osmia xanthomelana</tp:taxon-name> the hairs tend to be pale yellow to white, and the hairs of the hypostomal area tend to be denser in <tp:taxon-name>Osmia nearctica</tp:taxon-name> than in <tp:taxon-name>Osmia xanthomelana</tp:taxon-name>.</p><p>In males, the propodeal triangle is weakly shagreened throughout in <tp:taxon-name>Osmia nearctica</tp:taxon-name> (<xref ref-type="fig" rid="F7">Fig. 41</xref>) (<tp:taxon-name>Osmia xanthomelana</tp:taxon-name> with entirely polished, strongly shining lower half of the propodeal triangle); the lower tooth of the mandible is only slightly longer than the upper tooth in <tp:taxon-name>Osmia nearctica</tp:taxon-name> (in <tp:taxon-name>Osmia xanthomelana</tp:taxon-name> the lower tooth of the mandible is much longer than the upper tooth and the entire apical margin of the mandible is conspicuously wider than the middle, approaching the look of male <tp:taxon-name>Acanthosmioides</tp:taxon-name>); T7 midapically has a shallower emargination in <tp:taxon-name>Osmia nearctica</tp:taxon-name> (<xref ref-type="fig" rid="F7">Fig. 43</xref>) than in <tp:taxon-name>Osmia xanthomelana</tp:taxon-name>; the S6 midapical truncation is clearly emarginate in <tp:taxon-name>Osmia nearctica</tp:taxon-name> (<xref ref-type="fig" rid="F8">Fig. 47</xref>) (<tp:taxon-name>Osmia xanthomelana</tp:taxon-name> with S6 truncation not emarginate); and the apical tip of the gonoforceps (apical to subapical swelling) is more rounded in <tp:taxon-name>Osmia nearctica</tp:taxon-name> (<xref ref-type="fig" rid="F8">Figs 49, 50</xref>) (in <tp:taxon-name>Osmia xanthomelana</tp:taxon-name> the apical tip is more pointed). <tp:taxon-name>Osmia nearctica</tp:taxon-name> can be differentiated from <tp:taxon-name>Osmia maritima</tp:taxon-name> and <tp:taxon-name>Osmia alticola</tp:taxon-name> by the microscopic hairs on the underside of the<!--PageBreak--> flagellar segments (<tp:taxon-name>Osmia maritima</tp:taxon-name> and <tp:taxon-name>Osmia alticola</tp:taxon-name> with conspicuous hairs about half the width of the flagellar segments).</p></tp:treatment-sec><tp:treatment-sec sec-type="Description"><title>Description.</title><sec sec-type="Female"><title>Female.</title><p><xref ref-type="fig" rid="F2">Figs 9, 10</xref>, <xref ref-type="fig" rid="F6">33–38</xref>. Total length: 9.0–11.5 mm; forewing length: 6.5–7.2 mm; length of lateral ocellus to preoccipital margin 0.6 mm; length of lateral ocellus to compound eye 0.7 mm.</p><sec sec-type="Color"><title>Color:</title><p>Dark brown to brown-black, sometimes with reddish overtones especially on mouthparts, labrum, mandible, flagellar segments, legs, and apical margins of <!--PageBreak-->T1–T5. Wings moderately infuscate, more strongly infuscate in marginal cell and distal to cells.</p></sec><sec sec-type="Pubescence"><title>Pubescence:</title><p>Clypeus below apical margin with lateral tuft of golden, medioposteriorly directed hairs. Brown, minutely branched hairs on most of body except as follows: white to yellow, minutely branched hairs interspersed with brown on outer surface of mandible, face excluding ventral third of clypeus and sometimes on vertex (and gena), and dorsal surfaces of T2, T5, T6; almost entirely white to yellow, minutely branched hairs on vertex (sometimes), mesoscutum, mesoscutellum, metanotum, dorsally on propodeum (excluding triangle), pronotal lobe, and dorsal surface of T1; brown, simple hairs interspersed with minutely branched hairs on most of body, except simple hairs lacking on dorsal mesosoma; simple hairs only (no branched hairs), golden on all tarsi and brown on scopa; brown, short, simple hairs evenly covering forewing. Galea and basal two labial palpal segments with hairs on lateral margins straight, 0.2–0.5 OD in length. Labrum with long hairs arranged in two curved, transverse rows, along subapical margin and approximately at midpoint, with additional fringe of shorter hairs at apical margin. Clypeus with hairs about as dense as on frons. Hypostomal area with hairs densely distributed across area, straight to weakly incurved at apical tips, 3.0–4.0 OD in length.</p></sec><sec sec-type="Punctation"><title>Punctation:</title><p>Head and mesosoma with punctures nearly contiguous, more or less round, and moderately impressed except as follows: labrum mostly impunctate except near fringes of hairs; clypeus with impunctate midapical truncation about length of F2 or little longer (<xref ref-type="fig" rid="F6">Fig. 35</xref>); mesoscutum posterior to median longitudinal sulcus with punctures separated by up to a puncture diameter; mesepisternum with punctures less strongly impressed, nearly contiguous to separated by about half a puncture diameter; hypostomal area near angle and legs with punctures shallowly impressed, sometimes elongated into oval shape; tegula with punctures minute, sparser medially and posteriorly, separated by up to three or four puncture diameters; pronotum, metepisternum, metanotum, and lateral and posterior surfaces of propodeum with punctures very weakly impressed, with background integument weakly shagreened; propodeal triangle with dorsal fourth reticulate, lower three fourths shagreened, weakly shining (<xref ref-type="fig" rid="F6">Fig. 36</xref>). T1 anterior surface weakly shagreened, shining, with scattered punctures at dorsolateral angle; T1–T3 dorsal surfaces very weakly shagreened, shining, excluding apical impunctate margins with small punctures nearly contiguous to separated by 1.0 puncture diameter (on T1, <xref ref-type="fig" rid="F6">Fig. 37</xref>) to separated between 1.0 to 3.0 puncture diameters (on T3); apical impunctate bands 2.0–4.0 puncture diameters in length. T4–T5 dorsal surfaces shagreened, weakly shining, excluding apical impunctate bands with punctures nearly contiguous to separated by 2.0 puncture diameters; apical impunctate bands about 5.0–8.0 puncture diameters in length. T6 with punctures minute, nearly contiguous, mostly obscured beneath dense hairs.</p></sec><sec sec-type="Structure"><title>Structure:</title><p>Labial palpus four-segmented, second labial palpal segment subequal to or ca. one-fourth longer than basal-most segment. Mandible with outer and condylar ridges of subequal thickness, parallel along length (<xref ref-type="fig" rid="F2">Fig. 9</xref>); apical margin with four well-developed teeth, lacking carina separating third tooth from second and fourth,<!--PageBreak--> margin of third tooth forming distinct V-shape with adjacent margin of second and slightly smaller V-shape with adjacent margin of fourth, third tooth more or less on same plane as second and fourth (<xref ref-type="fig" rid="F2">Fig 10</xref>); inner, ventral margin of mandible lacking distinct tooth, diverging away from condylar ridge basally; mandible apically widened (ca. 1.7 times wider than median width), first tooth longer than other teeth, length between apical tips of second and fourth teeth subequal to slightly wider than apical tips of first and second teeth (<xref ref-type="fig" rid="F2">Fig. 10</xref>). Clypeus apical margin with distinct truncation on middle half, this truncation with lateral corner slightly produced, forming weak protuberance relative to apical margin of truncation and forming ca. 90 degree angle with apical margin of clypeus lateral to truncation (<xref ref-type="fig" rid="F6">Fig. 35</xref>). F1 twice length of F2, remaining apical flagellar segments gradually increasing in length such that F10 subequal to F1 or little longer. Vertex behind lateral ocellus 2.0–2.5 OD in length. Genal width 1.5 to nearly 2.0 times that of compound eye in lateral view. Preoccipital margin rounded, not carinate. Hypostomal carina moderately high, highest at about midpoint of hypostomal area posterior to angle and forming distinct triangular projection at this point, tapering to low carina or near obsolescence at angle. Malus forming pointed apical spine. Foretarsal and midtarsal segments excluding basitarsal and apical-most segments with anterior lobes slightly longer than posterior; hind tarsal segments not swollen. Hind tibial spurs weakly curved, outer spur about a fifth shorter than inner. Hind basitarsal segment with lateral margins of outer surface parallel.</p></sec></sec><sec sec-type="Male"><title>Male.</title><p><xref ref-type="fig" rid="F7">Figs 39</xref>–<xref ref-type="fig" rid="F8">51</xref>. Total length: 8.6 mm (8.0–9.1 mm); forewing length: 6.0 mm (6.0–6.5 mm); length of lateral ocellus to preoccipital margin 0.5; length of lateral ocellus to compound eye 0.6 mm.</p><sec sec-type="Color"><title>Color:</title><p>Black to dark brown, sometimes with reddish overtones especially on mouthparts, labrum, mandible, flagellar segments, legs, and apical margins of T1–T6 and S1–S3. Wings mostly clear except weakly infuscate along leading edge of forewing, especially along dorsal half of marginal cell.</p></sec><sec sec-type="Pubescence"><title>Pubescence:</title><p>White to pale golden, minutely branched hairs on body except golden to pale golden, stouter, simple hairs on inner surfaces of tarsi, S4, and S6, and intermixed with white, branched hairs on mandible, lower gena, and outer surfaces of tarsi. Lample hairs lacking on dorsal mesosoma; simple hairs only (no branched hairs), golden on all tarsi and brown on scopa; brown, short, simple hairs evenly covering forewing. Galea and basal two labial palpal segments with hairs on lateral margins straight, 0.2–0.5 OD in length. Labrum with long hairs arranged in two curved, transverse rows, along subapical margin and approximately at midpoint, with additional fringe of shorter hairs at apical margin. Clypeus with hairs about as dense as on frons. Hypostomal area with hairs densely distributed across area, straight to weakly incurved at apical tips, 3.0–4.0 OD in length.</p></sec><sec sec-type="Punctation"><title>Punctation:</title><p>Head and mesosoma with punctures nearly contiguous, more or less round, and moderately impressed except as follows: labrum mostly impunctate except near fringes of hairs; clypeus with impunctate midapical truncation about length of F2 or little longer (<xref ref-type="fig" rid="F6">Fig. 35</xref>); mesoscutum posterior to median longitudinal sulcus with punctures separated by up to a puncture diameter; mesepisternum with punctures less strongly impressed, nearly contiguous to separated by about half a puncture diameter; hypostomal area near angle and legs with punctures shallowly impressed, sometimes elongated into oval shape; tegula with punctures minute, sparser medially and posteriorly, separated by up to three or four puncture diameters; pronotum, metepisternum, metanotum, and lateral and posterior surfaces of propodeum with punctures very weakly impressed, with background integument weakly shagreened; propodeal triangle with dorsal fourth reticulate, lower three fourths shagreened, weakly shining (<xref ref-type="fig" rid="F6">Fig. 36</xref>). T1 anterior surface weakly shagreened, shining, with scattered punctures at dorsolateral angle; T1–T3 dorsal surfaces very weakly shagreened, shining, excluding apical impunctate margins with small punctures nearly contiguous to separated by 1.0 puncture diameter (on T1, <xref ref-type="fig" rid="F6">Fig. 37</xref>) to separated between 1.0 to 3.0 puncture diameters (on T3); apical impunctate bands 2.0–4.0 puncture diameters in length. T4–T5 dorsal surfaces shagreened, weakly shining, excluding apical impunctate bands with punctures nearly contiguous to separated by 2.0 puncture diameters; apical impunctate bands about 5.0–8.0 puncture diameters in length. T6 with punctures minute, nearly contiguous, mostly obscured beneath dense hairs.</p></sec><sec sec-type="Structure"><title>Structure:</title><p>Labial palpus four-segmented, second labial palpal segment subequal to or ca. one-fourth longer than basal-most segment. Mandible with outer and condylar ridges of subequal thickness, parallel along length (<xref ref-type="fig" rid="F2">Fig. 9</xref>); apical margin with four well-developed teeth, lacking carina separating third tooth from second and fourth,<!--PageBreak--> margin of third tooth forming distinct V-shape with adjacent margin of second and slightly smaller V-shape with adjacent margin of fourth, third tooth more or less on same plane as second and fourth (<xref ref-type="fig" rid="F2">Fig 10</xref>); inner, ventral margin of mandible lacking distinct tooth, diverging awa y from condylar ridge basally; mandible apically widened (ca. 1.7 times wider than median width), first tooth longer than other teeth, length between apical tips of second and fourth teeth subequal to slightly wider than apical tips of first and second teeth (<xref ref-type="fig" rid="F2">Fig. 10</xref>). Clypeus apical margin with distinct truncation on middle half, this truncation with lateral corner slightly produced, forming weak protuberance relative to apical margin of truncation and forming ca. 90 degree angle with apical margin of clypeus lateral to truncation (<xref ref-type="fig" rid="F6">Fig. 35</xref>). F1 twice length of F2, remaining apical flagellar segments gradually increasing in length such that F10 subequal to F1 or little longer. Vertex behind lateral ocellus 2.0–2.5 OD in length. Genal width 1.5 to nearly 2.0 times that of compound eye in lateral view. Preoccipital margin rounded, not carinate. Hypostomal carina moderately high, highest at about midpoint of hypostomal area posterior to angle and forming distinct triangular projection at this point, tapering to low carina or near obsolescence at angle. Malus forming pointed apical spine. Foretarsal and midtarsal segments excluding basitarsal and apical-most segments with anterior lobes slightly longer than posterior; hind tarsal segments not swollen. Hind tibial spurs weakly curved, outer spur about a fifth shorter than inner. Hind basitarsal segment with lateral margins of outer surface parallel.</p></sec></sec></tp:treatment-sec><tp:treatment-sec sec-type="Distribution"><title>Distribution.</title><p>Canada from Yukon, the Northwest Territories, and Nunavut southeast to Ontario and Quebec.</p></tp:treatment-sec><tp:treatment-sec sec-type="Holotype male"><title>Holotype male.</title><p>“[Canada] Norman Wells, N.W.T. [Northwest Territories], 13-VII-1949, W.R.M. Mason// Holotype male <tp:taxon-name>Osmia nearctica</tp:taxon-name> Rightmyer, Griswold, &amp; Arduser” (Ottawa)</p></tp:treatment-sec><tp:treatment-sec sec-type="Paratypes"><title>Paratypes.</title><p><bold>CANADA: MANITOBA, Winnipeg Capitol Region, Kettle Rapid</bold>, near Winnipeg, 14 July 1917 (1♀, New York) ; <bold>NORTHWEST TERRITORIES, Dehcho Region</bold>, Hay River, 5 June 1951, P. R. Ehrlich (2♀, Ottawa); <bold>Inuvik Region</bold>, Reindeer Depot, MacKenzie Delta, 23 June 1948, W. J. Brown (1♀, Ottawa), 16 July 1948, J. R. Vockeroth (1♀, Ottawa); <bold>Sahtu Region</bold>, Norman Wells, 19 May 1953, C. D. Bird (1♀, Ottawa), 27 May 1953, C. D. Bird (1♀, Ottawa), 12 June 1949, W.R.M. Mason (2♀, Ottawa), 3 July 1949, W.R.M. Mason (1♀, Ottawa), 4 July 1949, W.R.M. Mason (1♀, Ottawa); <bold>NUNAVUT, Kitikmeot Region</bold>, Coppermine, 3 August 1951, S. D. Hicks (1♀, Ottawa); <bold>ONTARIO, Thunder Bay District</bold>, Black Sturgeon Lake, 13 June 1961 (1♂, Ottawa); <bold>QUEBEC, Nord-du-Québec Region</bold>, Rupert River, 10 July 1956, J. R. Lonsway (1♂, Ottawa); <bold>YUKON</bold>, Dempster Highway km 465, 15 July 1982, D. Wood (1♀, Ottawa).</p></tp:treatment-sec><tp:treatment-sec sec-type="Etymology"><title>Etymology.</title><p>The name “nearctica” is derived from the Greek arktikous, meaning northern or arctic, and is in reference to the known distribution of this species in northern regions of the New World (i.e., Canada).</p></tp:treatment-sec><tp:treatment-sec><!--Section generated to contain objects referenced in tp:taxon-treatment.--><fig id="F2" position="float" orientation="portrait"><label>Figures 7–12.</label><caption><p>Mandibles of female <tp:taxon-name>Osmia</tp:taxon-name>, left column showing the outer and condylar ridges and overall shape of mandible, right column showing shape and placement of mandibular teeth. <bold>7, 8</bold> <tp:taxon-name>Osmia maritima</tp:taxon-name> <bold>9, 10</bold> <tp:taxon-name>Osmia nearctica</tp:taxon-name> <bold>11, 12</bold> <tp:taxon-name>Osmia nigriventris</tp:taxon-name>.</p></caption><graphic xmlns:xlink="http://www.w3.org/1999/xlink" xlink:href="ZooKeys-060-037-g002.jpg" position="float" orientation="portrait" xlink:type="simple"/></fig><fig id="F6" position="float" orientation="portrait"><label>Figures 33–38.</label><caption><p><tp:taxon-name>Osmia nearctica</tp:taxon-name>, female paratypes. <bold>33</bold> Dorsal habitus <bold>34</bold> Face <bold>35</bold> Clypeus <bold>36</bold> Posterior surface of propodeum and propodeal triangle <bold>37</bold> T1 and basal area of T2, showing surface sculpturing <bold>38</bold> Apical area of T1, T2, and basal area of T3.</p></caption><graphic xmlns:xlink="http://www.w3.org/1999/xlink" xlink:href="ZooKeys-060-037-g006.jpg" position="float" orientation="portrait" xlink:type="simple"/></fig><fig id="F8" position="float" orientation="portrait"><label>Figures 45–51.</label><caption><p><tp:taxon-name>Osmia nearctica</tp:taxon-name>, male holotype and paratype. <bold>45</bold> Dorsal view of genital capsule, partially covered by T6 and T7 (T7 apical margin is ripped) <bold>46</bold> Lateral view of gonoforceps <bold>47</bold> Ventral view of S6 <bold>48</bold> Ventral view of S8 <bold>49</bold> Dorsal view of genital capsule <bold>50</bold> Ventral view of genital capsule <bold>51</bold> Lateral view of genital capsule, excluding penis valve.</p></caption><graphic xmlns:xlink="http://www.w3.org/1999/xlink" xlink:href="ZooKeys-060-037-g008.jpg" position="float" orientation="portrait" xlink:type="simple"/></fig><fig id="F7" position="float" orientation="portrait"><label>Figures 39–44.</label><caption><p><tp:taxon-name>Osmia nearctica</tp:taxon-name>, male holotype. <bold>39</bold> Dorsal habitus <bold>40</bold> Face <bold>41</bold> Posterior surface of propodeum and propodeal triangle <bold>42</bold> Hind basitarsal segment, showing inner tooth <bold>43</bold> T5–T7 <bold>44</bold> S3 and S4.</p></caption><graphic xmlns:xlink="http://www.w3.org/1999/xlink" xlink:href="ZooKeys-060-037-g007.jpg" position="float" orientation="portrait" xlink:type="simple"/></fig></tp:treatment-sec></tp:taxon-treatment>
