# Supplementary material for: A review of the non-metallic Osmia (Melanosmia) found in North America, with additional notes on palearctic Melanosmia (Hymenoptera, Megachilidae)
Source: Zookeys. 2010 Oct 7;(60):37–77. doi: 10.3897/zookeys.60.484 (PMC3088345; doi:10.3897/zookeys.60.484)
Supplement: XML Treatment for Osmia Melanosmia nigriventris [file zookeys.60.484-treatment6.xml]

<!DOCTYPE tp:taxon-treatment
  PUBLIC "-//TaxonX//DTD Taxonomic Treatment Publishing DTD v0 20100105//EN" "tax-treatment-NSO.dtd">
<tp:taxon-treatment xmlns:tp="http://www.plazi.org/taxpub"><tp:treatment-meta><mixed-citation publication-type="journal"><person-group><name><surname>Rightmyer</surname><given-names>Molly G.</given-names></name><name><surname>Griswold</surname><given-names>Terry</given-names></name><name><surname>Arduser</surname><given-names>Michael S.</given-names></name></person-group><article-title>A review of the non-metallic <italic>Osmia</italic> (Melanosmia) found in North America, with additional notes on palearctic <italic>Melanosmia</italic> (Hymenoptera, Megachilidae)</article-title><source>Zookeys</source><day>7</day><month>10</month><year>2010</year><volume>2010</volume><issue>60</issue><fpage>37</fpage><lpage>77</lpage><pub-id pub-id-type="doi">10.3897/zookeys.60.484</pub-id></mixed-citation></tp:treatment-meta><tp:nomenclature><tp:taxon-name>
                        <tp:taxon-name-part taxon-name-part-type="genus">Osmia</tp:taxon-name-part>
                        <tp:taxon-name-part taxon-name-part-type="subgenus">Melanosmia</tp:taxon-name-part>
                        <tp:taxon-name-part taxon-name-part-type="genus">nigriventris</tp:taxon-name-part>
                    </tp:taxon-name><tp:taxon-authority>(Zetterstedt)</tp:taxon-authority><xref ref-type="fig" rid="F2">Figs 11, 12</xref><xref ref-type="fig" rid="F9">53</xref><tp:nomenclature-citation-list><tp:nomenclature-citation><tp:taxon-name>Anthophora nigriventris</tp:taxon-name><comment><xref ref-type="bibr" rid="B44">Zetterstedt 1838: 465</xref> [Syntype female: presumed lost (<xref ref-type="bibr" rid="B38">Tkalců 1995: 141</xref>)].</comment></tp:nomenclature-citation><tp:nomenclature-citation><tp:taxon-name>Osmia nigriventris</tp:taxon-name><comment> (Zetterstedt); <xref ref-type="bibr" rid="B23">Nylander 1848: 260</xref>.</comment></tp:nomenclature-citation><tp:nomenclature-citation><tp:taxon-name>Osmia baicalensis</tp:taxon-name><comment><xref ref-type="bibr" rid="B25">Radoszkowski 1867: 80</xref> [Lectotype female: Berlin]; <xref ref-type="bibr" rid="B8">Friese 1909: 126</xref> [synonymy with <tp:taxon-name>Osmia dimidiata</tp:taxon-name> Morawitz]; <xref ref-type="bibr" rid="B43">Zanden 1991: 353</xref> [Lectotype designation, rejection of synonymy with <tp:taxon-name>Osmia dimidiata</tp:taxon-name> Morawitz, synonymy with <tp:taxon-name>Osmia nigriventris</tp:taxon-name> (Zetterstedt)].</comment></tp:nomenclature-citation><tp:nomenclature-citation><tp:taxon-name>Osmia frigida</tp:taxon-name><comment><xref ref-type="bibr" rid="B34">Smith 1853: 142</xref> [Male and female syntype series: London]; <xref ref-type="bibr" rid="B27">Sandhouse 1939: 35</xref> [synonymy].</comment></tp:nomenclature-citation><!--PageBreak--><tp:nomenclature-citation><tp:taxon-name>Osmia hudsonica</tp:taxon-name><comment><xref ref-type="bibr" rid="B4">Cresson 1864: 21</xref> [Holotype male: Philadelphia]; <xref ref-type="bibr" rid="B27">Sandhouse 1939: 35</xref> [synonymy].</comment></tp:nomenclature-citation><tp:nomenclature-citation><tp:taxon-name>Osmia corticalis</tp:taxon-name><comment><xref ref-type="bibr" rid="B10">Gerstäcker 1869: 331</xref> [Lectotype female: Berlin]; <xref ref-type="bibr" rid="B36">Thomson 1872: 244</xref> [synonymy]; <xref ref-type="bibr" rid="B38">Tkalců 1995: 141</xref> [Lectotype designation (but see <xref ref-type="bibr" rid="B22">Nilsson 2009: 50</xref>)].</comment></tp:nomenclature-citation><tp:nomenclature-citation><tp:taxon-name>Osmia (Melanosmia) nigriventris</tp:taxon-name><comment> (Zetterstedt); <xref ref-type="bibr" rid="B28">Schmiedeknecht 1885–1886: 79</xref>.</comment></tp:nomenclature-citation><tp:nomenclature-citation><tp:taxon-name>Osmia (Centrosmia) nigriventris</tp:taxon-name><comment> (Zetterstedt); <xref ref-type="bibr" rid="B31">Sinha 1958: 244</xref>; <xref ref-type="bibr" rid="B32">Sinha and Michener 1958: 284</xref> [revision].</comment></tp:nomenclature-citation><tp:nomenclature-citation><tp:taxon-name>Osmia (Centrosmia) nigriventris frigida</tp:taxon-name><comment> Smith; <xref ref-type="bibr" rid="B38">Tkalců 1995: 141</xref>.</comment></tp:nomenclature-citation></tp:nomenclature-citation-list></tp:nomenclature><tp:treatment-sec sec-type="Diagnosis"><title>Diagnosis.</title><p>Females of this species are known by the swollen clypeal margin (<xref ref-type="fig" rid="F2">Figs 11, 12</xref>) (approaching the extreme look found in <tp:taxon-name>Osmia bucephala</tp:taxon-name>, but unlike in that species, there is no metallic coloration in the integument of the meso- and metasomata). Males are known by the strongly reflexed apicolateral angles of T5 and T6 (<xref ref-type="fig" rid="F9">Fig. 53</xref>). Unlike in <tp:taxon-name>Osmia bucephala</tp:taxon-name>, the midleg tarsal segments 2–4 are not modified or swollen, and S2 is unmodified (S2 of <tp:taxon-name>Osmia bucephala</tp:taxon-name> with a low tumescence bordered anteriorly and laterally by several rows of erect bristles).</p></tp:treatment-sec><tp:treatment-sec sec-type="Distribution"><title>Distribution.</title><p>In the Nearctic, <tp:taxon-name>Osmia nigriventris</tp:taxon-name> is known from Oregon, Idaho, Wyoming, and Michigan north to Yukon and the Northwest Territories, east across Canada to Ontario, Quebec, and Newfoundland. In the Palearctic, <tp:taxon-name>Osmia nigriventris</tp:taxon-name> is known from France, Italy, and Slovakia north to Norway, Sweden, and Finland and east to Mongolia, northern <tp:taxon-name>China</tp:taxon-name>, and through Russia to Far Eastern Siberia (<xref ref-type="bibr" rid="B21">Müller 2010</xref>).</p></tp:treatment-sec><tp:treatment-sec sec-type="Comments"><title>Comments.</title><p><tp:taxon-name>Osmia nigriventris</tp:taxon-name> is polylectic, with preference for <tp:taxon-name>Vaccinium</tp:taxon-name> (<tp:taxon-name>Ericaceae</tp:taxon-name>); it nests in old insect burrows in dead wood and constructs cell partitions and nest plugs with chewed leaves (<xref ref-type="bibr" rid="B21">Müller 2010</xref> and references therein).</p></tp:treatment-sec><tp:treatment-sec sec-type="Material examined"><title>Material examined.</title><p>19 July 1955 (1♂, Ottawa), 28 July 1955 (2♀, Ottawa); <bold>CANADA: ALBERTA, Alberta’s Rockies Region</bold>, (1♀, Ottawa), 21 May 1915 (1♀, 3♂, Ottawa), 25 May 1922 (1♀, Ottawa), 3 July 1968, <tp:taxon-name>Dryas drummondii</tp:taxon-name> (1♀, Ottawa), 8 July 1968, <tp:taxon-name>Hedysarum sulphurescens</tp:taxon-name> (1♂, Ottawa), 23 August 1955, 4500 ft (1♀, Ottawa); <bold>Central Alberta</bold>, 8 June 1921 (1♂, Ottawa) <bold>BRITISH COLUMBIA, Stikine District</bold>, 6 June 1955, 2200 ft (1♀, Ottawa), 9 June 1955, 2200 ft (2♂, Ottawa), 26 July 1955, 2200 ft (1♀, Ottawa); <bold>Columbia-Shuswap District</bold>, 1 August 1950 (1♀, Ottawa), 1 August 1952, 6000 ft (1♀, Ottawa), 2 August 1952, 6000 ft (1♀, Ottawa); <bold>Peace River District</bold>, 11 June 1948 (1♂, Ottawa), <bold>Thompson-Nicola District</bold>, 8 August 1943 (1♀, Ottawa); <bold>MANITOBA, Eastman Region</bold>, June 1966 (1♀, Ottawa); <bold>Northern Region</bold>, 31 May 1949 (1♂, Ottawa), 3 June 1952 (1♂, Ottawa), 12 June 1952 (1♂, Ottawa), 19 June 1949 (1♂, Ottawa), 26 June 1950 (1♂, Ottawa), 29 June 1949 (1♀, Ottawa), 5 July 1950 (1♂, Ottawa), 10 July 1952 (1♀, Ottawa), 13 July 1937 (1♀, Ottawa), 15 July 1949 (1♂, Ottawa), 17 July 1937 (1♀, Ottawa); <bold>NEWFOUNDLAND AND LABRADOR, Great Northern Peninsula</bold>, 12 June 1951 (1♀, Ottawa); <bold>NORTHWEST TERRITORIES, Dehcho Region</bold>, 31 May 1969 (1♂, Ottawa), 5 June 1951 (2♂, Ottawa), 5 June<!--PageBreak--> 1969 (1♀, Ottawa); <bold>Inuvik Region</bold>, 13 June 1956 (1♀, 7♂, Ottawa), 16 June 1956 (1♀, 4♂, Ottawa), 18 June 1956 (2♀, Ottawa), 21 June 1910 (1♂, New York), 22 June 1948 (1♀, 1♂, Ottawa), 22 June 1956 (1♀, Ottawa), 25 June 1948 (1♂, Ottawa), 26 June 1948 (1♀, 1♂, Ottawa), 27 June 1948 (1♀, Ottawa), 28 June 1956 (1♀, Ottawa), 29 June 1956 (1♀, 1♂, Ottawa), 2 July 1948 (2♀, Ottawa), 3 July 1956 (3♀, Ottawa), 7 July 1948 (1♂, Ottawa), 10 July 1948 (1♀, Ottawa), 18 July 1948 (1♀, Ottawa), 25 July 1957 (1♀, Ottawa); <bold>North Slave Region</bold>, 9 July 1949 (1♀, Ottawa); <bold>Sahtu Region</bold>, 9 June 1949 (1♀, 2♂, Ottawa), 12 June 1949 (1♀, Ottawa), 18 June 1948 (1♂, Ottawa), 3 July 1972 (1♀, Ottawa); <bold>ONTARIO</bold>, 17 May 1962, <tp:taxon-name>Chamaedaphne</tp:taxon-name> sp. (1♂, Toronto); <bold>Kawartha Lakes</bold>, 24 May 1964, <tp:taxon-name>Taraxacum officinale</tp:taxon-name> (1♂, Ottawa), 10 June 1964, <tp:taxon-name>Taraxacum officinale</tp:taxon-name> (1♂, Ottawa); <bold>QUEBEC, Nord-du-Québec Region</bold>, 12 June–8 August 1987 (1♀, Ottawa), 19 June 1956 (1♀, Ottawa), 25 June 1956 (1♂, Ottawa), 25 July 1954 (1♀, Ottawa); <bold>Côte-Nord Region</bold>, 7 July 1948 (1♂, Ottawa); <bold>YUKON</bold>, 22 May 1951 (1♀, Ottawa), 28 May 1951 (1♀, 3♂, Ottawa), 29 May 1951 (1♀, 1♂, Ottawa), 1 June 1951 (1♀, Ottawa), 2 June 1951 (1♀, Ottawa), 5 June 1951 (1♂, Ottawa), 15 June 1960 (1♂, Ottawa), 15 June 1980 (1♂, Victoria), 17 June 1960, 3200 ft (2♀, Ottawa), 19 June 1960, 3000 ft (1♀, Ottawa), 22 June 1982 (1♀, 2♂, Victoria), 23–25 June 1980, 800 m (1♂, Logan), 27 June 1960, 3300 ft (1♀, Ottawa), 27 June 1984 (1♂, Victoria), 29 June 1984 (1♂, Victoria), 1 July 1949 (1♀, Victoria), 1–4 July 1973 (1♀, Ottawa), 1–5 July 1987, 720 m (1♂, Ottawa), 9 July 1983, 2300 ft (1♀, Victoria), 9 August 1981 (1♀, Victoria); <bold>RUSSIA: Siberia</bold>, 3 July 1992, <tp:taxon-name>Vaccinium vitis</tp:taxon-name>-idea (1♀, Davis); <bold>USA: ALASKA, Fairbanks North Star Borough</bold>, 5–13 May 2009 (1♀, Logan), 7 May 1982, <tp:taxon-name>Pulsatilla patens</tp:taxon-name> (1♂, Davis), 5 June 1987, <tp:taxon-name>Hedysarum mackenziei</tp:taxon-name> (1♀, Davis), 28 June 1987, <tp:taxon-name>Hedysarum</tp:taxon-name> sp. (1♀, Davis); <bold>Southeast Fairbanks Census Area</bold>, 22 May 1985, <tp:taxon-name>Arctostaphylos uva-ursi</tp:taxon-name> (1♀, Davis), 27 July 1982, <tp:taxon-name>Aster sibiricus</tp:taxon-name> (1♀, Davis); <bold>Yukon-Koyukuk Census Area</bold>, 30 June 1991, <tp:taxon-name>Hedysarum boreale</tp:taxon-name> (1♀, Davis); <bold>IDAHO, Lemhi Co.</bold>, 20 July 1963 (1♀, 1♂, Moscow); <bold>MICHIGAN, Marquette Co.</bold>, 18 May 1982, <tp:taxon-name>Amelanchier bartramiana</tp:taxon-name> (1♀, St. Charles), 19 May 1982, <tp:taxon-name>Amelanchier bartramiana</tp:taxon-name> (1♂, St. Charles); <bold>MONTANA, Carbon Co.</bold>, 22 June 1981, 6200 ft (1♀, Boulder), 11 July 1963, 5200 ft (1♀, Boulder); <bold>OREGON, Deschutes Co.</bold>, 19 July 1927, 5500 ft (1♀, Corvallis); <bold>WASHINGTON, Okanogan Co.</bold>, 2 July 2004 (1♀, Logan); <bold>WYOMING, Fremont Co.</bold>, 28 June 1990, 10400 ft, <tp:taxon-name>Arctostaphylos uva-ursi</tp:taxon-name> (1♂, Logan), 30 June 1990, 10500 ft (1♂, Logan); <bold>Johnson Co.</bold>, 22 July 1998 (1♀, Logan); <bold>Teton Co.</bold>, 14 July 1930 (1♂, New York).</p></tp:treatment-sec><tp:treatment-sec><!--Section generated to contain objects referenced in tp:taxon-treatment.--><fig id="F2" position="float" orientation="portrait"><label>Figures 7–12.</label><caption><p>Mandibles of female <tp:taxon-name>Osmia</tp:taxon-name>, left column showing the outer and condylar ridges and overall shape of mandible, right column showing shape and placement of mandibular teeth. <bold>7, 8</bold> <tp:taxon-name>Osmia maritima</tp:taxon-name> <bold>9, 10</bold> <tp:taxon-name>Osmia nearctica</tp:taxon-name> <bold>11, 12</bold> <tp:taxon-name>Osmia nigriventris</tp:taxon-name>.</p></caption><graphic xmlns:xlink="http://www.w3.org/1999/xlink" xlink:href="ZooKeys-060-037-g002.jpg" position="float" orientation="portrait" xlink:type="simple"/></fig><fig id="F9" position="float" orientation="portrait"><label>Figures 52–57.</label><caption><p><bold>52</bold> <tp:taxon-name>Osmia inermis</tp:taxon-name>, female, ventral view of mandible showing tooth on inner margin of ventral surface <bold>53</bold> <tp:taxon-name>Osmia nigriventris</tp:taxon-name>, male, T5 and T6, showing flange on lateral margins <bold>54</bold> <tp:taxon-name>Osmia laticeps</tp:taxon-name>, female, clypeus with most of covering hairs removed <bold>55</bold> <tp:taxon-name>Osmia maritima</tp:taxon-name>, female, clypeus <bold>56</bold> <tp:taxon-name>Osmia inermis</tp:taxon-name>, female, posterior surface of propodeum and propodeal triangle <bold>57</bold> <tp:taxon-name>Osmia maritima</tp:taxon-name>, female, posterior surface of propodeum and propodeal triangle.</p></caption><graphic xmlns:xlink="http://www.w3.org/1999/xlink" xlink:href="ZooKeys-060-037-g009.jpg" position="float" orientation="portrait" xlink:type="simple"/></fig></tp:treatment-sec><ref-list><ref id="B44"><mixed-citation xmlns:xlink="http://www.w3.org/1999/xlink" xlink:type="simple"><person-group><name name-style="western"><surname>Zetterstedt</surname><given-names>JW</given-names></name></person-group>(<year>1838</year>)<source> Hymenoptera. Insecta Lapponica, Vol. 1, Part 2</source>. <publisher-name>Leopold Voss</publisher-name>, <publisher-loc>Leipzig</publisher-loc>, <fpage>317</fpage>–<lpage>475</lpage>.</mixed-citation></ref><ref id="B38"><mixed-citation xmlns:xlink="http://www.w3.org/1999/xlink" xlink:type="simple"><person-group><name name-style="western"><surname>Tkalců</surname><given-names>B</given-names></name></person-group>(<year>1995</year>)<article-title> Die Bienen der Tribus Osmiini der Mongolei (Insecta: Hymenoptera: Apoidea: Megachilidae).</article-title><source>Entomologische Abhandlungen</source><volume>57</volume>:<fpage>109</fpage>-<lpage>147</lpage>.</mixed-citation></ref><ref id="B23"><mixed-citation xmlns:xlink="http://www.w3.org/1999/xlink" xlink:type="simple"><person-group><name name-style="western"><surname>Nylander</surname><given-names>W</given-names></name></person-group>(<year>1848</year>)<article-title> Adnotationes in expositionem monographicam apum borealium</article-title>. <source>Notiser ur Sällskapets pro Fauna et Flora Fennica Förhandlingar</source><volume>1</volume>: <fpage>165</fpage>–<lpage>282</lpage>, pl. 3.</mixed-citation></ref><ref id="B25"><mixed-citation xmlns:xlink="http://www.w3.org/1999/xlink" xlink:type="simple"><person-group><name name-style="western"><surname>Radoszkowski</surname><given-names>O</given-names></name></person-group>(<year>1867</year>)<article-title> Matériaux pour servir à l’étude des insectes de la Russie. IV. Notes sur quelques Hyménoptères de la tribu des Apides.</article-title><source>Horae Societatis Entomologicae Rossicae</source><volume>5</volume>:<fpage>73</fpage>-<lpage>90</lpage>.</mixed-citation></ref><ref id="B8"><mixed-citation xmlns:xlink="http://www.w3.org/1999/xlink" xlink:type="simple"><person-group><name name-style="western"><surname>Friese</surname><given-names>H</given-names></name></person-group>(<year>1909</year>)<article-title> Zur Synonymie der Apiden.</article-title><source>Deutsche Entomologische Zeitschrift, Jahrgang</source><volume>1909</volume>:<fpage>124</fpage>-<lpage>128</lpage>.</mixed-citation></ref><ref id="B43"><mixed-citation xmlns:xlink="http://www.w3.org/1999/xlink" xlink:type="simple"><person-group><name name-style="western"><surname>Zanden G van</surname><given-names>der</given-names></name></person-group>(<year>1991</year>)<article-title> Neue Arten der paläarktischen Osmiini und einige neue Fälle von Synonymie (Hymenoptera, Aculeata, Apoidea, Megachilidae)</article-title>. <source>Linzer Biologische Beiträge</source>, <volume>23</volume>, <fpage>345</fpage>–<lpage>363</lpage>.</mixed-citation></ref><ref id="B34"><mixed-citation xmlns:xlink="http://www.w3.org/1999/xlink" xlink:type="simple"><person-group><name name-style="western"><surname>Smith</surname><given-names>F</given-names></name></person-group>(<year>1853</year>)<source> Catalogue of Hymenopterous Insects in the Collection of the British Museum</source>.<article-title> Part I. Andrenidae and Apidae</article-title>. <publisher-name>British Museum</publisher-name>, <publisher-loc>London</publisher-loc>, [i] + <lpage>198</lpage> pp., pls. i–vi.</mixed-citation></ref><ref id="B27"><mixed-citation xmlns:xlink="http://www.w3.org/1999/xlink" xlink:type="simple"><person-group><name name-style="western"><surname>Sandhouse</surname><given-names>GA</given-names></name></person-group>(<year>1939</year>)<article-title> The North American bees of the genus Osmia.</article-title><source>Memoirs of the Entomological Society of Washington</source><volume>1</volume>:<fpage>1</fpage>-<lpage>167</lpage>.</mixed-citation></ref><ref id="B4"><mixed-citation xmlns:xlink="http://www.w3.org/1999/xlink" xlink:type="simple"><person-group><name name-style="western"><surname>Cresson</surname><given-names>ET</given-names></name></person-group>(<year>1864</year>)<article-title> On the North American species of the genus Osmia.</article-title><source>Proceedings of the Entomological Society of Philadelphia</source><volume>3</volume>:<fpage>17</fpage>-<lpage>38</lpage>.</mixed-citation></ref><ref id="B10"><mixed-citation xmlns:xlink="http://www.w3.org/1999/xlink" xlink:type="simple"><person-group><name name-style="western"><surname>Gerstäcker</surname><given-names>A</given-names></name></person-group>(<year>1869</year>)<source> Beiträge zur näheren Kenntnis einiger Bienen-Gattungen</source>. <publisher-name>Entomologische Zeitung</publisher-name><volume>30</volume>: <fpage>139</fpage>–184, 315–<lpage>367</lpage>.</mixed-citation></ref><ref id="B36"><mixed-citation xmlns:xlink="http://www.w3.org/1999/xlink" xlink:type="simple"><person-group><name name-style="western"><surname>Thomson</surname><given-names>CG</given-names></name></person-group>(<year>1872</year>)<source> Hymenoptera Scandinaviae. Skandinaviens Hymenoptera</source>, <volume>2</volume>:<issue>a</issue>. <publisher-name>Delen. F Berling</publisher-name>, <publisher-loc>Lund</publisher-loc>, <lpage>286</lpage> pp.</mixed-citation></ref><ref id="B22"><mixed-citation xmlns:xlink="http://www.w3.org/1999/xlink" xlink:type="simple"><person-group><name name-style="western"><surname>Nilsson</surname><given-names>LA</given-names></name></person-group>(<year>2009</year>)<article-title> The type material of Swedish bees (Hymenoptera, Apoidea) III.</article-title><source>Entomologisk Tidskrift</source><volume>130</volume>:<fpage>43</fpage>-<lpage>59</lpage>.</mixed-citation></ref><ref id="B28"><mixed-citation xmlns:xlink="http://www.w3.org/1999/xlink" xlink:type="simple"><person-group><name name-style="western"><surname>Schmiedeknecht</surname><given-names>HLO</given-names></name></person-group> (<year>1885–1886</year>)<article-title> Genus Osmia Panz</article-title>. In: <source>Apidae Europaeae (Die Bienen Europa’s) per Genera, Species et Varietates</source>. Vol. <volume>2</volume>, [iv] + <lpage>205</lpage> pp. [867–1071] + [2, index], pls. 16, 17. <publisher-name>Friedländer</publisher-name>, <publisher-loc>Berlin</publisher-loc>, Pp. <fpage>1–110</fpage> (1885), pp. 111–<lpage>205</lpage>(1886).</mixed-citation></ref><ref id="B31"><mixed-citation xmlns:xlink="http://www.w3.org/1999/xlink" xlink:type="simple"><person-group><name name-style="western"><surname>Sinha</surname><given-names>R</given-names></name></person-group>(<year>1958</year>)<article-title> A subgeneric revision of the genus Osmia in the Western Hemisphere (Hymenoptera: Megachilidae).</article-title><source>University of Kansas Science Bulletin</source><volume>39</volume>:<fpage>211</fpage>-<lpage>261</lpage>.</mixed-citation></ref><ref id="B32"><mixed-citation xmlns:xlink="http://www.w3.org/1999/xlink" xlink:type="simple"><person-group><name name-style="western"><surname>Sinha</surname><given-names>R</given-names></name><name name-style="western"><surname>Michener</surname><given-names>CD</given-names></name></person-group>(<year>1958</year>)<article-title> A revision of the genus Osmia, subgenus Centrosmia (Hymenoptera: Megachilidae).</article-title><source>University of Kansas Science Bulletin</source><volume>39</volume>:<fpage>275</fpage>-<lpage>303</lpage>.</mixed-citation></ref><ref id="B21"><mixed-citation xmlns:xlink="http://www.w3.org/1999/xlink" xlink:type="simple"><person-group><name name-style="western"><surname>Müller</surname><given-names>A</given-names></name></person-group>(<year>2010</year>)<source> Palaearctic Osmiine Bees, ETH Zürich</source>, <ext-link ext-link-type="uri" xlink:href="http://blogs.ethz.ch/osmiini" xlink:type="simple">http://blogs.ethz.ch/osmiini</ext-link> [accessed 25.III.2010]</mixed-citation></ref></ref-list></tp:taxon-treatment>
